# Supplementary material for: Retinal Pigment Epithelium-Secreted VEGF-A Induces Alpha-2-Macroglobulin Expression in Endothelial Cells
Source: Cells. 2022 Sep 24;11(19):2975. doi: 10.3390/cells11192975 (PMC9564307; doi:10.3390/cells11192975)
Supplement: Supplementary file 1 [file cells-11-02975-s001.zip]

Archive with 2 entries (2 files):
- Lehmann et al Supplementary Figure S1.pdf
- Lehmann et al Supplementary Figure S2.pdf
